# Supplementary material for: Morphology of Starch Particles along the Passage through the Gastrointestinal Tract in Laboratory Mice Fed Extruded and Pelleted Diets
Source: Animals (Basel). 2022 Apr 7;12(8):952. doi: 10.3390/ani12080952 (PMC9032392; doi:10.3390/ani12080952)
Supplement: Supplementary file 1 [file animals-12-00952-s001.zip]

Archive with 1 entries (1 files):
- animals-1629369-supplementary.pdf
